# Supplementary material for: Challenges in using CellTracker Green on foraminifers that host algal endosymbionts
Source: PeerJ. 2018 Aug 30;6:e5304. doi: 10.7717/peerj.5304 (PMC6119597; doi:10.7717/peerj.5304)
Supplement: Supplemental Information 2 [file peerj-06-5304-s002.xlsx]

## Sheet: Heated water
PhotoID (Well#Individual#)	Mortality (Dead=0; Live=1)	Fluorescence Brightness (0=absent; 1=dim; 2=medium; 3=bright)	Fluorescence coverage (0=absent; 1=isolated/spot fluorescence;2= slightly fluorescent; 3= fluorescent (>25%); 4=highly fluorescent (>75%)	Fluorescence coverage with 1s changed to 0s		Notes	Brightness well averages	Coverage well averages
A11	0	0	0				0.4	0.8
A12	0	0	0				0.2	0.4
A13	0	1	3				1	1
A14	0	0	0				0.8	0.6
A15	0	1	1				0	0
A21	0	0	0
A22	0	0	0
A23	0	0	0
A24	0	0	0
A25	0	1	2
A31	0	0	0
A32	0	1	3
A33	0	0	0
A34	0	2	1
A35	0	2	1
A41	0	2	1
A42	0	0	0
A43	0	1	1
A44	0	1	1
A45	0	0	0
B11	0	0	0
B12	0	0	0
B13	0	0	0
B14	0	0	0
B15	0	0	0

## Sheet: New water
PhotoID (Well#Individual#)	Mortality (Dead=0; Live=1)	Fluorescence Brightness (0=absent; 1=dim; 2=medium; 3=bright)	Fluorescence coverage (0=absent; 1=isolated/spot fluorescence;2= slightly fluorescent; 3= fluorescent (>25%); 4=highly fluorescent (>75%)	Fluorescence coverage with 1s changed to 0s		Notes	Brightness average	Coverage average
A11	0	1	4				0.8	2.4
A12	0	1	4				0.6	1.6
A13	0	0	0				0.6	1.2
A14	0	1	2				1	1
A15	0	1	2				0.8	1.8
A21	0	0	0
A22	0	1	2
A23	0	1	3
A24	0	0	0
A25	0	1	3
A31	0	0	0
A32	0	1	2
A33	0	1	2
A34	0	1	2
A35	0	0	0
A41	0	1	2
A42	0	1	1
A43	0	0	0
A44	0	2	1
A45	0	1	1
B11	0	0	0
B12	0	2	1
B13	0	0	0
B14	0	1	4
B15	0	1	4

## Sheet: t-tests
t-test for brightness								t-tests using average of average: Brightness
t-Test: Two-Sample Assuming Unequal Variances								t-Test: Two-Sample Assuming Unequal Variances
	Variable 1	Variable 2							Variable 1	Variable 2
Mean	0.48	0.76						Mean	0.48	0.76
Variance	0.51	0.356667						Variance	0.172	0.028
Observations	25	25						Observations	5	5
Hypothesized Mean Difference	0							Hypothesized Mean Difference	0
df	47							df	5
t Stat	-1.50384							t Stat	-1.4
P(T<=t) one-tail	0.0696564							P(T<=t) one-tail	0.110202
t Critical one-tail	1.67793							t Critical one-tail	2.01505
P(T<=t) two-tail	0.139313							P(T<=t) two-tail	0.220404
t Critical two-tail	2.01174							t Critical two-tail	2.57058
t-test for coverage								Coverage
t-Test: Two-Sample Assuming Unequal Variances								t-Test: Two-Sample Assuming Unequal Variances
	Variable 1	Variable 2							Variable 1	Variable 2
Mean	0.56	1.6						Mean	0.56	1.6
Variance	0.84	2.08333						Variance	0.148	0.3
Observations	25	25						Observations	5	5
Hypothesized Mean Difference	0							Hypothesized Mean Difference	0
df	41							df	7
t Stat	-3.04133							t Stat	-3.4744
P(T<=t) one-tail	0.0020473							P(T<=t) one-tail	0.00517213
t Critical one-tail	1.68288							t Critical one-tail	1.89458
P(T<=t) two-tail	0.0040946							P(T<=t) two-tail	0.0103443
t Critical two-tail	2.01954							t Critical two-tail	2.36462

## Sheet: Brightness histogram
Observation	A	G
1
2
3
4
5
6
7
8
9
10
				Heated	New water
	lower	upper	class	countA	countG
1	0	1	0	16	8
2	1	2	1	6	15
3	2	3	2	3	2
4			3	0
			4
Heated	New
0	0
0	0
0	0
0	0
0	0
0	0
0	0
0	0
0	1
0	1
0	1
0	1
0	1
0	1
0	1
0	1
1	1
1	1
1	1
1	1
1	1
1	1
2	1
2	2
2	2

## Sheet: Coverage histogram (2)
Observation	A	G
1
2
3
4
5
6
7
8
9
10
				Heated	New water
	lower	upper	class	countA	countG
1	0	1	0	16	8
2	1	2	1	6	4
3	2	3	2	1	2
4	3	4	3	2	2
5			4	0	4
Heated	New
0	0
0	0
0	0
0	0
0	0
0	0
0	0
0	0
0	1
0	1
0	1
0	1
0	2
0	2
0	2
0	2
1	2
1	2
1	2
1	3
1	3
1	4
2	4
3	4
3	4
