# Supplementary material for: Challenges in using CellTracker Green on foraminifers that host algal endosymbionts
Source: PeerJ. 2018 Aug 30;6:e5304. doi: 10.7717/peerj.5304 (PMC6119597; doi:10.7717/peerj.5304)
Supplement: Supplemental Information 3 [file peerj-06-5304-s003.xlsx]

## Sheet: Fluorescence Figures
Treatment %	% Fluorescent	St.Dev							For ANOVA		Control	1.5	3	8		Anova: Single Factor
0	66.6667	19.8997									0	1	1	1
1.5	84	14.9666									0	1	0	0		SUMMARY
3	64	14.9666									1	1	1	1		Groups	Count	Sum	Average	Variance
8	56.5217	17.2047									1	1	0	1		Control	24	16	0.666667	0.231884
											1	1	1	1		1.5	25	21	0.84	0.14
											1	1	1	0		3	25	16	0.64	0.24
											0	1	1	1		8	23	13	0.565217	0.256917
											1	1	0	0
											1	1	1	0
												1	1	1		ANOVA
											1	1	1	1		Source of Variation	SS	df	MS	F	P-value	F crit
											1	1	1	1		Between Groups	0.987276	3	0.329092	1.52225	0.213908	2.70251
											1	1	0	1		Within Groups	20.1055	93	0.216188
											1	1	1	0
											1	0	1			Total	21.0928	96
											0	1	0	0
											0	1	1	0
											1	1	0	1
											1	0	1	0
											1	1	1	1
											0	1	0	0
											1	1	0	1
											0	0	0	0
											0	1	1	1
											1	0	1

## Sheet: 12-29 CONTROL
PhotoID (Well#Individual#)	Mortality (Dead=0; Live=1)	Fluorescence Brightness (0=absent; 1=dim; 2=medium; 3=bright)	Fluorescence coverage (0=absent; 1=isolated/spot fluorescence;2= slightly fluorescent; 3= fluorescent (>25%); 4=highly fluorescent (>75%)	Fluorescence coverage with 1s changed to 0s				Well Averages
A11	1	1	1	0				Well	Brightness	Coverage	Coverage with 1s changes to 0s
A12	1	0	0	0				A1	1.2	0.8	0.4
A13	1	2	1	0				A2	2.2	2	1.6
A14	1	3	2	2				A3	2	1.25	1
A15	1	0	0	0				A4	1.2	1	0.4
A21	1	1	3	3				B1	1.2	1.2	1
A22	1	2	1	0
A23	1	3	3	3
A24	1	2	1	0
A25	1	3	2	2
A31	1	3	1	0
A32	1	0	0	0
A33	1	3	2	2
A34	1	2	2	2
A35	N/A
A41	1	1	1	0
A42	1	0	0	0
A43	1	3	2	2
A44	0	1	1	0
A45	1	1	1	0
B41	1	0	0	0
B42	1	3	3	3
B43	1	2	1	0
B44	1	0	0	0
B45	1	1	2	2

## Sheet: 12-29 1.5%
PhotoID (Well#Individual#)	Mortality (Dead=0; Live=1)	Fluorescence Brightness (0=absent; 1=dim; 2=medium; 3=bright)	Fluorescence coverage (0=absent; 1=isolated/spot fluorescence;2= slightly fluorescent; 3= fluorescent (>25%); 4=highly fluorescent (>75%)	Fluorescence coverage with 1s changed to 0s			Notes	Well Averages
A11	1	2	2	2				Well	Brightness	Coverage	Coverage with 1s changes to 0s
A12	1	3	2	2				A1	1.4	1.2	0.8
A13	1	1	1	0				A2	1.6	1.8	1.4
A14	1	0	0	0				A3	2.6	2.2	2.2
A15	1	1	1	0				A4	2.6	2.2	2
A21	1	2	3	3				B1	1.6	1.6	1.2
A22	1	1	1	0
A23	1	2	2	2
A24	1	2	2	2
A25	1	1	1	0
A31	1	3	2	2			Growth on shell?
A32	1	2	2	2
A33	1	3	3	3
A34	1	3	2	2
A35	1	2	2	2
A41	1	2	2	2
A42	1	2	2	2
A43	1	3	1	0
A44	1	3	3	3
A45	1	3	3	3
B41	0	3	3	3
B42	1	2	1	0
B43	1	1	1	0			Growth on shell?
B44	1	2	3	3
B45	1	0	0	0

## Sheet: 12-29 3%
PhotoID (Well#Individual#)	Mortality (Dead=0; Live=1)	Fluorescence Brightness (0=absent; 1=dim; 2=medium; 3=bright)	Fluorescence coverage (0=absent; 1=isolated/spot fluorescence;2= slightly fluorescent; 3= fluorescent (>25%); 4=highly fluorescent (>75%)	Fluorescence coverage with 1s changed to 0s	Notes			Well Averages
A11	1	0	0	0				Well	Brightness	Coverage	Coverage with 1s changes to 0s
A12	0	3	1	0				A1	1.4	0.8	0.4
A13	0	0	0	0				A2	1.8	1.4	0.8
A14	0	3	1	0				A3	1.6	1.4	1.4
A15	0	1	2	2				A4	1	1	0.8
A21	1	1	1	0				B1	1.6	1	0.8
A22	1	2	1	0	Growth on shell?
A23	1	2	1	0	Dust?
A24	0	2	2	2
A25	0	2	2	2
A31	0	2	2	2	growth on shell?
A32	0	2	2	2
A33	0	0	0	0
A34	0	2	1	1
A35	0	2	2	2
A41	0	2	2	2
A42	0	0	0	0
A43	1	1	2	2
A44	1	0	0	0
A45	1	2	1	0	Dust?
B41	0	0	0	0
B42	1	2	1	1
B43	1	1	1	0	Growth on shell?
B44	1	3	1	1
B45	1	2	2	2

## Sheet: 12-29 8%
PhotoID (Well#Individual#)	Mortality (Dead=0; Live=1)	Fluorescence Brightness (0=absent; 1=dim; 2=medium; 3=bright)	Fluorescence coverage (0=absent; 1=isolated/spot fluorescence;2= slightly fluorescent; 3= fluorescent (>25%); 4=highly fluorescent (>75%)	Fluorescence coverage with 1s changed to 0s	Notes			Well Averages
A11	1	0	0	0				Well	Brightness	Coverage	Coverage with 1s changes to 0s
A12	1	0	0	0				A1	0.4	0.4	0
A13	0	1	1	0				A2	1.33333	2.66667	2.66667
A14	0	0	0	0				A3	0.8	1	0.8
A15	0	1	1	0				A4	1.4	1	0.4
A21	0	2	2	2				B1	0.25	0.75	0.75
A22	0	1	4	4
A23	0	1	2	2
A24	0	N/a	N/a	N/a	Photo not valid (Forgot to turn on light?)
A25	N/A
A31	1	0	0	0
A32	1	1	2	2
A33	0	0	0	0
A34	0	1	1	0
A35	0	2	2	2
A41	0	2	1	0
A42	0	1	2	2
A43	0	0	0	0
A44	0	2	1	0	Thing on shell?
A45	0	2	1	0
B41	1	0	0	0
B42	1	0	0	0
B43	0	0	0	0
B44	0	1	3	3
B45	N/A

## Sheet: Summary for Ancova
Well Plate	Brightness Mean	Fluorescence Mean
0%A1	1.2	0.8
0%A2	2.2	2
0%A3	2	1.25
0%A4	1.2	1
0%B1	1.2	1.2
1.5%A1	1.4	1.2
1.5%A2	1.6	1.8
1.5%A3	2.6	2.2
1.5%A4	2.57143	2.14286
1.5%B1	1.6	1.6
3%A1	1.4	0.8
3%A2	1.8	1.4
3%A3	1.6	1.4
3%A4	1	1
3%B1	1.6	1
8%A1	0.4	0.4
8%A2	1.33333	2.66667
8%A3	0.8	1
8%A4	1.4	1
8%B1	0.25	0.75

## Sheet: ANOVA &T-test matrix Brightness
Matrix of significant differences via t-test							Unmodified fluorescence brightness data						Anova: Single Factor
							0	0.015	0.03	0.08
							1	2	0	0			SUMMARY
Brightness							0	3	3	0			Groups	Count	Sum	Average	Variance
	0	0.015	0.03	0.08			2	1	0	1			0	24	37	1.54167	1.38949
0	-	-	-	+			3	0	3	0			0.015	25	49	1.96	0.873333
0.015	-	-	-	+			0	1	1	1			0.03	25	37	1.48	1.01
0.03	-	-	-	+			1	2	1	2			0.08	22	18	0.818182	0.632035
0.08	-	-	-	-			2	1	2	1
							3	2	2	1
							2	2	2	0			ANOVA					There IS a significant difference
							3	1	2	1			Source of Variation	SS	df	MS	F	P-value	F crit
							3	3	2	0			Between Groups	15.4752	3	5.1584	5.24789	0.00218165	2.70359
							0	2	2	1			Within Groups	90.4311	92	0.982946
							3	3	0	2
							2	3	2	2			Total	105.906	95
							1	2	2	1
							0	2	2	0
							3	2	0	2			t-Test: Two-Sample Assuming Unequal Variances				t-Test: Two-Sample Assuming Unequal Variances					t-Test: Two-Sample Assuming Unequal Variances
							1	3	1	2
							1	3	0	0				0	0.015			0	0.03				0	0.08
							0	3	2	0			Mean	1.54167	1.96		Mean	1.54167	1.48			Mean	1.54167	0.818182
							3	3	0	0			Variance	1.38949	0.873333		Variance	1.38949	1.01			Variance	1.38949	0.632035
							2	2	2	1			Observations	24	25		Observations	24	25			Observations	24	22
							0	1	1				Hypothesized Mean Difference	0			Hypothesized Mean Difference	0				Hypothesized Mean Difference	0
							1	2	3				df	44			df	45				df	41
								0	2				t Stat	-1.37303			t Stat	0.196691				t Stat	2.45816
						Mean	1.54167	1.96	1.48	0.818182			P(T<=t) one-tail	0.0883497			P(T<=t) one-tail	0.422478				P(T<=t) one-tail	0.00913981
						SD	1.15395	0.915642	0.984683	0.776728			t Critical one-tail	1.68023			t Critical one-tail	1.67943				t Critical one-tail	1.68288
													P(T<=t) two-tail	0.176699			P(T<=t) two-tail	0.844955				P(T<=t) two-tail	0.0182796
													t Critical two-tail	2.01537			t Critical two-tail	2.0141				t Critical two-tail	2.01954
							Median added fluorescence data (for homogenous sample size)
							0	0.015	0.03	0.08			t-Test: Two-Sample Assuming Unequal Variances				t-Test: Two-Sample Assuming Unequal Variances
							1	2	0	0
							0	3	3	0				0.015	0.03			0.015	0.08
							2	1	0	1			Mean	1.96	1.48		Mean	1.96	0.818182
							3	0	3	0			Variance	0.873333	1.01		Variance	0.873333	0.632035
							0	1	1	1			Observations	25	25		Observations	25	22
							1	2	1	2			Hypothesized Mean Difference	0			Hypothesized Mean Difference	0
							2	1	2	1			df	48			df	45
							3	2	2	1			t Stat	1.74883			t Stat	4.52539
							2	2	2	0			P(T<=t) one-tail	0.0433565			P(T<=t) one-tail	2.19193e-05
							3	1	2	1			t Critical one-tail	1.67722			t Critical one-tail	1.67943
							3	3	2	0			P(T<=t) two-tail	0.0867131			P(T<=t) two-tail	4.38387e-05
							0	2	2	1			t Critical two-tail	2.01063			t Critical two-tail	2.0141
							3	3	0	2
							2	3	2	2			t-Test: Two-Sample Assuming Unequal Variances
							1	2	2	1
							0	2	2	0				Variable 1	Variable 2
							3	2	0	2			Mean	1.48	0.818182
							1	3	1	2			Variance	1.01	0.632035
							1	3	0	0			Observations	25	22
							0	3	2	0			Hypothesized Mean Difference	0
							3	3	0	0			df	45
							2	2	2	1			t Stat	2.51715
							0	1	1	1			P(T<=t) one-tail	0.00773075
							1	2	3	1			t Critical one-tail	1.67943
							1.5	0	2	1			P(T<=t) two-tail	0.0154615
													t Critical two-tail	2.0141

## Sheet: Brightness Tukey HSD1
Anova: Single Factor									Median added fluorescence data (for homogenous sample size)
									0	0.015	0.03	0.08
SUMMARY									1	2	0	0
Groups	Count	Sum	Average	Variance					0	3	3	0
0	25	38.5	1.54	1.33167					2	1	0	1
0.015	25	49	1.96	0.873333					3	0	3	0
0.03	25	37	1.48	1.01					0	1	1	1
0.08	25	21	0.84	0.556667					1	2	1	2
									2	1	2	1
									3	2	2	1
ANOVA									2	2	2	0
Source of Variation	SS	df	MS	F	P-value	F crit			3	1	2	1
Between Groups	16.0275	3	5.3425	5.66593	0.00128808	2.69939	Mean Square Error:		3	3	2	0
Within Groups	90.52	96	0.942917				0.971039		0	2	2	1
							D.F:		3	3	0	2
Total	106.547	99					96		2	3	2	2
		Sample size of treatment:					Tukey's Q:		1	2	2	1
		25			0.197083		3.7		0	2	2	0
							HSD:		3	2	0	2
							0.729206		1	3	1	2
									1	3	0	0
									0	3	2	0
									3	3	0	0
									2	2	2	1
									0	1	1	1
									1	2	3	1
									1.5	0	2	1
								Means:	1.54	1.96	1.48	0.84
								St.Dev:	1.13066	0.915642	0.984683	0.731027
								St. Error	0.226133	0.183128	0.196937	0.146205
								Tukey's- Brightness
									0	0.015	0.03	0.08	Only 1.5% significantly different- just like in previous work!
								0	-
								0.015	0.42	-
								0.03	0.06	0.48	-
								0.08	0.7	1.12	0.64	-
Anova: Single Factor (medians added)
SUMMARY
Groups	Count	Sum	Average	Variance
0	25	38.5	1.54	1.33167
0.015	25	49	1.96	0.873333
0.03	25	37	1.48	1.01
0.08	25	21	0.84	0.556667
ANOVA			Same MS, math still fine
Source of Variation	SS	df	MS	F	P-value	F crit
Between Groups	16.0275	3	5.3425	5.66593	0.00128808	2.69939
Within Groups	90.52	96	0.942917
Total	106.547	99

## Sheet: Coverage ANOVA & Tukey
Unmodified Fluorescence Coverage					Anova: Single Factor Unmodified Fluorescence
0	0.015	0.03	0.08
1	2	0	0		SUMMARY
0	2	1	0		Groups	Count	Sum	Average	Variance
1	1	0	1		0	24	30	1.25	0.978261
2	0	1	0		0.015	25	45	1.8	0.833333
0	1	2	1		0.03	25	28	1.12	0.61
3	3	1	2		0.08	22	23	1.04545	1.28355
1	1	1	4
3	2	1	2
1	2	2	0		ANOVA
2	1	2	2		Source of Variation	SS	df	MS	F	P-value	F crit
1	2	2	0		Between Groups	8.53045	3	2.84348	3.11079	0.0301472	2.70359
0	2	2	1		Within Groups	84.0945	92	0.914071
2	3	0	2
2	2	1	1		Total	92.625	95
1	2	2	2
0	2	2	0
2	2	0	1
1	1	2	1
1	3	0	0
0	3	1	0
3	3	0	0
1	1	1	3
0	1	1
2	3	1
	0	2
Fluorescence coverage: Count 1 (Spot fluorescence) as 0 (no fluorescence)								Anova: Single Factor Spot Fluorescence = 0
0	0.015	0.03	0.08
0	2	0	0					SUMMARY
0	2	0	0					Groups	Count	Sum	Average	Variance
0	0	0	0					0	24	21	0.875	1.41848
2	0	1	0					0.015	25	39	1.56	1.42333
0	0	2	0					0.03	25	19	0.76	0.94
3	3	0	2					0.08	22	17	0.772727	1.51732
0	0	0	4
3	2	0	2
0	2	2	0					ANOVA
2	0	2	2					Source of Variation	SS	df	MS	F	P-value	F crit
0	2	2	0					Between Groups	10.7914	3	3.59712	2.73029	0.0483688	2.70359
0	2	2	0					Within Groups	121.209	92	1.31749
2	3	0	2
2	2	0	0					Total	132	95
0	2	2	2
0	2	2	0
2	2	0	0
0	0	2	0
0	3	0	0
0	3	0	0
3	3	0	0
0	1	0	3
0	0	0
2	3	0
	0	2
	Fluorescence coverage: Count 1 (Spot fluorescence) as 0 (no fluorescence); Medians added in											Anova: Single Factor
	0	0.015	0.03	0.08		Mean Square Error:
	0	2	0	0		1.13431						SUMMARY
	0	2	0	0		D.F:						Groups	Count	Sum	Average	Variance
	0	0	0	0		96						0	25	21	0.84	1.39
	2	0	1	0		Tukey's Q:						0.015	25	39	1.56	1.42333
	0	0	2	0		3.7						0.03	25	19	0.76	0.94
	3	3	0	2		MSE/N(treatment)						0.08	25	17	0.68	1.39333
	0	0	0	4		0.0453725
	3	2	0	2		SQRT(MSE/N)
	0	2	2	0		0.213008						ANOVA
	2	0	2	2		Tukey's Yardstick (Q*SQRT(MSE/N)						Source of Variation	SS	df	MS	F	P-value	F crit
	0	2	2	0		0.788131						Between Groups	12.32	3	4.10667	3.19171	0.0270632	2.69939
	0	2	2	0								Within Groups	123.52	96	1.28667
	2	3	0	2		Tukey's- Brightness
	2	2	0	0			0	0.015	0.03	0.08		Total	135.84	99
	0	2	2	2		0	-
	0	2	2	0		0.015	0.72	-
	2	2	0	0		0.03	0.08	0.8	-
	0	0	2	0		0.08	0.16	0.88	0.08	-
	0	3	0	0
	0	3	0	0
	3	3	0	0
	0	1	0	3
	0	0	0	0
	2	3	0	0
	0	0	2	0
Mean	0.84	1.56	0.76	0.68
StDev	1.15516	1.16893	0.949947	1.15655
StError	0.231032	0.233786	0.189989	0.231309

## Sheet: Mortality presence vs fl presen
Mortality													Fluorescence Presence
	0	1.5	3	8		0	0.015	0.03	0.08					0	1.5	3	8		0	1.5	3	8
A11	1	1	1	1		100	100	20	40				A11	0	1	0	0		20	40	20	0
A12	1	1	0	1		100	100	60	0				A12	0	1	0	0		60	60	40	100
A13	1	1	0	0		100	100	0	40				A13	0	0	0	0		50	100	80	40
A14	1	1	0	0		80	100	60	0				A14	1	0	0	0		20	80	40	20
A15	1	1	0	0		100	80	80	50				A15	0	0	1	0		40	40	60	25
A21	1	1	1	0	Mean:	96	96	44	26				A21	1	1	0	1	mean	38	64	48	37
A22	1	1	1	0	Standard error	4	4	14.6969	10.7703				A22	0	0	0	1	standard error	8	11.6619	10.198	17
A23	1	1	1	0									A23	1	1	0	1
A24	1	1	0	0									A24	0	1	1
A25	1	1	0										A25	1	0	1
A31	1	1	0	1									A31	0	1	1	0
A32	1	1	0	1									A32	0	1	1	1
A33	1	1	0	0									A33	1	1	0	0
A34	1	1	0	0									A34	1	1	1	0
A35		1	0	0									A35		1	1	1
A41	1	1	0	0									A41	0	1	1	0
A42	1	1	0	0									A42	0	1	0	1
A43	1	1	1	0									A43	1	0	1	0
A44	0	1	1	0									A44	0	1	0	0
A45	1	1	1	0									A45	0	1	0	0
B41	1	0	0	1									B41	0	1	0	0
B42	1	1	1	1									B42	1	0	1	0
B43	1	1	1	0									B43	0	0	0	0
B44	1	1	1	0									B44	0	1	1	1
B45	1	1	1										B45	1	0	1
Anova
	Mortality	Fluorescence			Anova: Two-Factor With Replication
0	100	20
	100	60			SUMMARY	Mortality	Fluorescence	Total
	100	50			0
	80	20			Count	5	5	10
	100	40			Sum	480	190	670
1.5	100	40			Average	96	38	67
	100	60			Variance	80	320	1112.22
	100	100
	100	80			1.5
	80	40			Count	5	5	10
3	20	20			Sum	480	320	800
	60	40			Average	96	64	80
	0	80			Variance	80	680	622.222
	60	40
	80	60			3
8	40	0			Count	5	5	10
	0	100			Sum	220	240	460
	40	40			Average	44	48	46
	0	20			Variance	1080	520	715.556
	50	25
Mean	65.5	46.75			8
					Count	5	5	10
					Sum	130	185	315
					Average	26	37	31.5
					Variance	580	1445	933.611
					Total
					Count	20	20
					Sum	1310	935
					Average	65.5	46.75
					Variance	1405	748.092
					ANOVA
					Source of Variation	SS	df	MS	F	P-value	F crit
					Sample	13971.9	3	4657.29	7.78649	0.000484202	2.90112
					Columns	3515.62	1	3515.62	5.87774	0.0211593	4.1491			Signifiantly different
					Interaction	7796.88	3	2598.96	4.34518	0.0112039	2.90112
					Within	19140	32	598.125
					Total	44424.4	39

[truncated: 2 more sheets: Brightness- ave of average, Coverage- ave of average]
